# Supplementary material for: Short report: Plasma based biomarkers detect radiation induced brain injury in cancer patients treated for brain metastasis: A pilot study
Source: PLoS One. 2023 Nov 28;18(11):e0285646. doi: 10.1371/journal.pone.0285646 (PMC10684068; doi:10.1371/journal.pone.0285646)
Supplement: S5 Table — (XLSX) [file pone.0285646.s015.xlsx]

## Sheet: comprensive patients data
Patient #	Day from treatment start	Raditaion modality	CG0978	WB1	UBE	NMR	TAF8	ZFP	509	ITF	SLC	ZNF238	WOX	AST1	PRDM2	Total cfDNA (ng/ml)	Whole-Brain Markers cfDNA (copies/ml)	Oligodendrocyte-derived cfDNA (copies/ml)	Neuron-derived cfDNA (copies/ml)	Astrocyte-derived cfDNA (copies/ml)	Total cfDNA (ng/ml)	Whole-Brain Markers cfDNA (copies/ml)	Oligodendrocyte-derived cfDNA (copies/ml)	Neuron-derived cfDNA (copies/ml)	Astrocyte-derived cfDNA (copies/ml)	Total Brain-derived cfDNA (copies/ml)	Total cfDNA (copies/ml)	Days from last chemo	Type of last chemo	Days from last radiation	Type of last radiation	Days from last surgery	Type of last surgery	Age	Sex	Primary tumor	Brain involvement	Other Mets	chemotherapy - line 1	chemotherapy - line 2	chemotherapy - line 3	chemotherapy - line 4	chemotherapy - line 5	short survival	comment on previous/simultaneous CNS RT
1	2	WBRT	0	0	0.0482979	0.0439481	0	0	0.940698	0	0.0416625	1.94925	1.63283	0	0.0251575	4.67692	0.0160993	0.0146494	0.732904	0.552663	4.67692	0.0160993	0.0146494	0.732904	0.552663	1.31632	1417.11	25	Avastin	non		non		76	F	GI			Xeloda+Avastin	Avastin
1	3	WBRT	5.02568	0	0	0	0	1.0382	0.90094	1.0217	0	0	0.196752	1.18699	0.848343	5.94	1.67523	0.346066	0.480661	0.744029	5.94	1.67523	0.346066	0.480661	0.744029	3.24598	1799.82
1	4	WBRT	0	0	13.9273	0	0	0	1.20577	0	0	4.08244	3.34572	0	0	24.4138	4.64243	0	1.32205	1.11524	24.4138	4.64243	0	1.32205	1.11524	7.07972	7397.38
1	6	WBRT	2.50659	0	0	0.676772	0	0	0	0	0	0	0	0	1.32581	18.15	0.835529	0.225591	0	0.441936	18.15	0.835529	0.225591	0	0.441936	1.50306	5499.45
1	7	WBRT	0	0	1.05793	0	0	1.07576	0.624007	0.930326	2.81883	3.77528	5.21583	0.849995	0.452353	9.27	0.352644	0.358587	2.03711	2.17273	9.27	0.352644	0.358587	2.03711	2.17273	4.92107	2808.81
1	10	WBRT	0.83215	0	0	1.16708	0	0	0.802167	1.32856	0	1.28351	0	0.450417	1.0465	10.59	0.277383	0.389027	0.853558	0.498973	10.59	0.277383	0.389027	0.853558	0.498973	2.01894	3208.77
2	1	WBRT	0.317853	0	0	0.873736	0	0	0	0	0	0	20.2702	0	0	6.06857	0.105951	0.291245	0	6.75672	6.06857	0.105951	0.291245	0	6.75672	7.15392	1838.78	14	Caelyx (PEG-Doxorubicin)	240	L1-S1	non		57	F	Breast	Leptomenigeal spread	Bone	Taxol	Navelbin	Doxorubicin+Cytoxan	Caelyx (PEG-Doxorubicin)	HD Cytoxan
2	4	WBRT	0	0	0	0	0	0.0479329	0.510776	0	0	0	0	0	0	0.75	0	0.0159776	0.127694	0	0.75	0	0.0159776	0.127694	0	0.143672	227.25
2	75	WBRT	16.8768	0	26.4395	18.1155	0	0	0	1.55454	0	42.4305	0.0294643	0	8.66083	3.65143	14.4388	6.03849	10.9963	2.89676	3.65143	14.4388	6.03849	10.9963	2.89676	34.3703	1106.38	28	HD Cytoxan															past away after 1 month
3	5	WBRT	0	2080.01	1.46358	0	0	0.646319	0	0	0	1109.42	1.15759	3.64349	2.94335	11.67	693.823	0.21544	277.354	2.58148	11.67	693.823	0.21544	277.354	2.58148	973.975	3536.01	365	Etoposide+Cisplatin	non		non		48	F	Breast & neuroendocrine tumor of the bladder	brain metastasis	lung and lymph nodes	Etoposide+Cisplatin					past away after 1 month
3	8	WBRT	1.85083	154.814	21.4914	3.00909	0	0	0	0.998606	6.16617	7.897	5.04421	0	0	3.27	59.3854	1.00303	3.76544	1.6814	3.27	59.3854	1.00303	3.76544	1.6814	65.8353	990.81
4	1	WBRT	67.8693	0	0	6.63952	0	0	0	0	0	0	0.0188496	0	0.0403421	9.35909	22.6231	2.21317	0	0.0197305	9.35909	22.6231	2.21317	0	0.0197305	24.856	2835.8	non		non		non		65	M	Lung	brain metastasis	Bone	Pembrolizumab	Pemetrexed+Carboplatin
4	7	WBRT	0	0	0	0	0	0	0.0675341	0	0	0	0.092502	0	0.189784	42.1818	0	0	0.0168835	0.0940953	42.1818	0	0	0.0168835	0.0940953	0.110979	12781.1
4	300	WBRT	0.126799	0	13.8846	0.439515	0	0	0.33023	0.0134178	0	0	2.93666	0	1.80181	2.46316	4.67046	0.146505	0.085912	1.57949	2.46316	4.67046	0.146505	0.085912	1.57949	6.48237	746.337	14	Carboplatin
4	360	WBRT	5.54186	0	48.8638	1.8964	11.672	0	5.9093	4.18409	10.1727	13.0629	4.88666	1.61024	11.9661	4.95	18.1352	4.5228	8.33225	6.15434	4.95	18.1352	4.5228	8.33225	6.15434	37.1446	1499.85	21	Pemetrexed+Carboplatin
5	0	WBRT	0.049541	0.0926854	0.0709602	0	0	0	0.0062869	0.010257	0.0259304	0	0.908776	1.73979	1.79951	2.85	0.0710622	0	0.0106186	1.48269	2.85	0.0710622	0	0.0106186	1.48269	1.56437	863.55	77	Paclitaxel+Cisplatin	non		non		64	F	Ovarian	brain metastasis		Taxol+Carboplatin	Paclitaxel+Carboplatin	Paclitaxel+Cisplatin
5	1	WBRT	2.35906	0	0	9.64453	39.5723	5.11101	3.3	3.56254	14.0854	8.50702	14.708	7.47829	7.46728	9.27273	0.786352	18.1093	7.36375	9.88454	9.27273	0.786352	18.1093	7.36375	9.88454	36.1439	2809.64
5	50	WBRT	5.62435	1.66026	7.40615	0.0937734	0	0	5.65676	1.92743	0	0	10.0336	10.1928	8.5068	23.85	4.89692	0.0312578	1.89605	9.57773	23.85	4.89692	0.0312578	1.89605	9.57773	16.402	7226.55	126	Paclitaxel+Cisplatin
5	64	WBRT	17.5699	0	15.7833	9.6745	0	65.0026	42.1192	33.9096	8.13917	0	187.516	49.1896	211.777	64.8	11.1177	24.8924	21.042	149.494	64.8	11.1177	24.8924	21.042	149.494	206.546	19634.4	140																past away after 6 months
6	7	WBRT	22.0102	19.0009	39.0674	0	0	0	19.4473	14.6081	44.866	5843.93	75260.9	0	17427.7	514.75	26.6929	0	1480.71	30896.2	514.75	26.6929	0	1480.71	30896.2	32403.6	155969	335	Herceptin+Pertuzumab	non		non		41	F	Breast	brain metastasis and leptomengial	Bone, Liver	Doxorubicin+Cytoxan	Herceptin+Pertuzumab+Taxol					Four months before Pl1438 was taken a brain metastasis was treated with fractionated striotactic radiotherapy.
6	330	WBRT	0.726007	71.9534	0	0	0	0	1.60298	0.600377	0.234754	0	1.56931	0	0	6.57	24.2265	0	0.609528	0.523102	6.57	24.2265	0	0.609528	0.523102	25.3591	1990.71	16	Herceptin+Pertuzumab+Taxol
7	2	WBRT	47.4703	0	3.29397	2.60776	0	9.66745	0	2.86991	1.21314	3.25224	28.5296	0	97.2324	61.8462	16.9214	4.09174	1.83382	41.9207	61.8462	16.9214	4.09174	1.83382	41.9207	64.7677	18739.4	42	Taxol IV+Carboplatin	1	T3-T7	non		64	F	Endometrial (&Breast)	brain metastasis	Lung, Bone	Taxol+Carboplatin	Campto				past away after 7 months	Radiotherapy T4-7 - 14 days before
7	6	WBRT	73.3815	73.2669	0	0	0	0	0	0	0	0	3.20422	2.95433	47.7354	8.55385	48.8828	0	0	17.9646	8.55385	48.8828	0	0	17.9646	66.8474	2591.82	49	Taxol+Carboplatin
7	90	WBRT	3112.09	5461.27	6.57391	20.6963	6.66907	24.072	71.943	22.6267	9.59965	10.9705	200.51	42.322	3203.88	56.55	2859.98	17.1458	28.7849	1148.9	56.55	2859.98	17.1458	28.7849	1148.9	4054.81	17134.7	21	Campto
7	165	WBRT	5681.97	4618.24	6183.76	4390.26	2708.06	4942.68	4389.75	4538.47	4925.99	5846.27	5363.34	4602.02	4562.4	24.75	5494.66	4013.67	4925.12	4842.59	24.75	5494.66	4013.67	4925.12	4842.59	19276	7499.25	21	Campto
8	23	WBRT	0.269297	0	0	0	0	0	14.4666	0	0.299096	2.33461	13.4525	0	0	12.5806	17.6676	1.642	1.62423	18.7726	25.05	0.0897658	0	4.27507	4.48418	8.84901	7590.15	305	Carboplatin	non		non		57	F	Lung	brain metastasis	Pleura	arboplatin	Campto+Avastin
8	90	WBRT	1060.06	262.518	1674.24	1843.18	155.943	1285.47	1885.85	2402.19	1904.49	1454.54	3292.18	1645.62	8344.9	53.6471	73.2571	164.291	84.2221	563.337	49.35	998.938	1094.87	1911.77	4427.56	8433.13	14953	30	Campto+Avastin
9	2	WBRT	782.565	450.036	1221.8	1028.95	186.399	892.245	1173.25	1131.14	1239.16	948.833	1458.88	1018.88	1249.34	42.6	503.1	42.5841	103.723	529.48	13.44	818.132	702.53	1123.1	1242.36	3886.12	4072.32	21	Avastin	2	D10-S3	non		35	F	Breast	Leptomenigeal spread		Doxorubicin+Cytoxan	Taxol	Gemzar+Carboplatin	Avastin	Navelbine		3 days before spinal iiradiation
9	3	WBRT	1382.24	x973	1461.78	1017.39		779.824	984.014	983.885	1219.82	1162.87	1280.25	1110.49	934.744	25.05	0.0897658	0	4.27507	4.48418	11.07	1422.01	898.608	1087.65	1108.49	4516.76	3354.21
9	4	WBRT	4617.9	3176.73	5446.15	5011.64	1344.18	4489.14	5145.53	5046.93	5407	5479.96	5542.22	4726.68	5179.72	49.35	998.938	1094.87	1911.77	4427.56	24	4413.59	3614.99	5269.86	5149.54	18448	7272
10	0	WBRT	4066.28	2347.14	4344.4	1903.58	239.736	1464.57	1776.86	2273.41	2742.31	3952.66	3536.72	1862.44	5595.13	4.2	0.458843	0	0.187367	0.0761307	45.75	3585.94	1202.63	2686.31	3664.77	11139.6	13862.2	92	Leucovarin+Flouuracil+Campto	14	D2-D4,D8-D10,L2-L4	non		48	M	Esophagus	Leptomenigeal spread		Epirubicin HCl+Oxaliplatin	Epirubicin HCl+Cisplatin	Pembrolizumab	Taxol	Leucovarin+Flouuracil+Campto		14 days before spinal (T2-L4)
10	3	WBRT	5138.12	2115.1	968.641	581.571	126.023	390.917	846.929	1165.29	801.489	1112.8	1487.73	681.262	1353.41	8.61	9.81906	5.49859	4.3793	18.672	90.15	2740.62	366.17	981.626	1174.14	5262.55	27315.5
10	5	WBRT	48.5054	0	17.9072	16.344	6.52845	27.5616	29.0808	26.2907	26.9634	25.7874	67.0987	17.449	123.274	13.44	818.132	702.53	1123.1	1242.36	73.65	22.1375	16.8113	27.0306	69.2739	135.253	22316
10	6	WBRT	2871.01	2463.09	3868.78	3158.15	224.127	2011.35	3386.76	4061.04	3547.81	4456.28	5818.19	2300.08	8704.87	11.07	1422.01	898.608	1087.65	1108.49	101.55	3067.63	1797.88	3862.97	5607.71	14336.2	30769.7
10	7	WBRT	6721.53	3231.56	7463.6	7670.22	402.456	3826.48	6973.12	7585.89	8110.84	7911.21	9226.79	5698.96	12696.5	24	4413.59	3614.99	5269.86	5149.54	70.1818	5805.56	3966.38	7645.26	9207.41	26624.6	21265.1
10	8	WBRT	6903.19	4438.84	7139.42	12560	427.862	8153.93	11984.8	12010	12317.9	10663	15412.7	8085.69	21028.9	45.75	3585.94	1202.63	2686.31	3664.77	91.8	6160.48	7047.26	11743.9	14842.4	39794.1	27815.4
10	9	WBRT	16484.7	16437.3	17064.8	14074.8	5418.45	11207.5	12785.9	13286.3	13848.1	16737	15627.7	12572.2	17310.2	90.15	2740.62	366.17	981.626	1174.14	64.65	16662.2	10233.6	14164.3	15170.1	56230.2	19589
10	13	WBRT	14587.3	15037	14978.1	13891.8	3141.06	10143.6	11978.5	12506.3	13961.5	15530.6	14736.4	11275	16469.6	73.65	22.1375	16.8113	27.0306	69.2739	69.3	14867.5	9058.82	13494.2	14160.3	51580.8	20997.9
10	19	WBRT	2236.13	1716.79	1430.37	1294	155.993	666.273	1219.82	1929.06	1682.09	2660.95	3009.96	1056.61	4116.95	101.55	3067.63	1797.88	3862.97	5607.71	64.2	1794.43	705.422	1872.98	2727.84	7100.67	19452.6
11	0	WBRT	2.59583	14.0894	6.61437	8.54569	2.99158	0	1.83702	0	3.82844	0	15.2382	0.0507638	22.5099	70.1818	5805.56	3966.38	7645.26	9207.41	19.1579	7.76654	3.84576	1.41636	12.5996	25.6283	5804.84	non		non		non		66	M	Melanoma	brain metastasis	Skin	Pembrolizumab
11	2	WBRT	5.82779	0.590663	0	5.8763	0	1.91284	8.23447	3.85169	0.677186	0	14.6262	2.57826	71.4168	91.8	6160.48	7047.26	11743.9	14842.4	19.95	2.13948	2.59638	3.19084	29.5404	37.4671	6044.85
11	4	WBRT	14.5881	0	4.6036	6.73828	0	6.16383	1.65316	0	16.8836	17.2019	16.1753	0	69.7098	64.65	16662.2	10233.6	14164.3	15170.1	28.6425	6.39722	4.3007	8.93466	28.6284	48.261	8678.68
11	5	WBRT	27.3616	31.9203	0.221057	0	0	14.3252	0	0	0	0	35.0112	4.3634	60.8382	69.3	14867.5	9058.82	13494.2	14160.3	32.48	19.8343	4.77508	0	33.4043	58.0137	9841.44
11	6	WBRT	22.1632	0	0.980762	0	0	9.91284	3.49875	3.53703	17.9765	1.25834	19.2113	3.29753	81.2663	64.2	1794.43	705.422	1872.98	2727.84	31.4875	7.71467	3.30428	6.56764	34.5917	52.1783	9540.71
11	7	WBRT	373.876	114.875	386.623	261.359	221.765	15.7671	12.9174	58.4198	178.49	49.2568	72.2091	20.5098	112.765	19.1579	7.76654	3.84576	1.41636	12.5996	50.025	291.791	166.297	74.771	68.4945	601.354	15157.6
11	9	WBRT	18.251	4.58791	0.0817823	5.35646	0	1.33008	2.23688	0	3.26765	7.05393	10.4811	0	17.7871	19.95	2.13948	2.59638	3.19084	29.5404	15.12	7.64024	2.22885	3.13962	9.42275	22.4315	4581.36
11	10	WBRT	3.40525	0	14.3919	0	0	0.0297505	0	2.27654	0.0381487	1.32088	11.0722	3.3366	29.9564	28.6425	6.39722	4.3007	8.93466	28.6284	15.68	5.9324	0.00991684	0.908894	14.7884	21.6396	4751.04
11	13	WBRT	34.3015	92.5963	0	3.84769	0	0	2.15441	2.03159	17.3595	51.1437	9.42695	0	15.2195	32.48	19.8343	4.77508	0	33.4043	15.515	42.2993	1.28256	18.1723	8.21547	69.9696	4701.05	2	Pembrolizumab
12	1	WBRT	0.189932	0	0	0	0	0.0687056	6.31468	0.236422	4.53468	0	3.69377	7.82034	8.21891	31.4875	7.71467	3.30428	6.56764	34.5917	9.89882	0.0633107	0.0229019	2.77144	6.57767	9.43533	2999.34	2	Cisplatin+Gemzar	non		non		54	F	serous ovarian cancer	brain metastasis		Carboplatin+Taxol	Carboplatin+Gemzar	Hycamtin	Doxorubicin Liposomal	Taxol+Carboplatin
12	6	WBRT	0.843698	2.20805	0	0	0	0	0	0	0	0	1.03546	0	0	50.025	291.791	166.297	74.771	68.4945	16.9575	1.01725	0	0	0.345152	1.3624	5138.12
12	9	WBRT	0	1.58341	0	0	0	0	1.65684	0	0	0	1.65104	1.36785	6.32644	15.12	7.64024	2.22885	3.13962	9.42275	9.99429	0.527803	0	0.414209	3.11511	4.05712	3028.27
13	6	WBRT	0	3.7533	0	0	0	0	0.550193	0	0	0	6.70888	0	0.0248957	15.68	5.9324	0.00991684	0.908894	14.7884	7.49368	1.2511	0	0.137548	2.24459	3.63324	2270.59	2737	Taxol	non		non		75	F	Breast	Leptomenigeal spread	Bone	Doxorubicin+Cytoxan	Taxol					total neural axis radiotherapy
13	12	WBRT	1.69511	0	27.3956	5.86176	0	0	0	0	0	0	0.0360064	0	5.12535	15.515	42.2993	1.28256	18.1723	8.21547	11.7734	9.69689	1.95392	0	1.72045	13.3713	3567.33	2920
13	270	WBRT	19.9281	0	34.3034	8.68759	37.4188	0.0234822	0	3.55568	0.0105604	28.2801	8.20636	3.88285	0.814561	4.94611	0	4.20835	3.53179	1.55389	8.178	18.0772	15.3766	7.9616	4.30126	45.7167	2477.93	2920
14	1	WBRT	52.267	502.61	14.944	14.1131	1.66993	83.9938	69.5882	16.9855	0.98739	49.8243	5808.74	21.7585	37469.7	5.70825	0.480421	1.52393	11.2702	4.42768	495	189.94	33.2589	34.3463	14433.4	14691	149985	120	Navelbin	1	D4-L1,L2-S1	non		65	F	Breast	brain metastasis	lymph node and lung	Leucovorin+Fluorouracil	Navelbin					2w before spinal radiation
14	3	WBRT	128.89	501.84	80.5398	13.0249	18.8372	0	84.5415	44.7577	83.0578	39.7113	7306.38	58.6041	42151.3	9.89882	0.0633107	0.0229019	2.77144	6.57767	598.5	237.09	10.6207	63.0171	16505.4	16816.2	181346																	past away after 4 months
15	1	WBRT	3858.76	0	0.313201	0	0	0	0	4.2	6.53379	0	25.1063	0.204236	46.2655	16.9575	1.01725	0	0	0.345152	48.865	1286.36	0	2.68345	23.8587	1312.9	14806.1	non		730	D1-D4	427	cord compression	79	M	Prostate	brain metastasis	Bone	None
15	3	WBRT	10735.8	5.14494	105.376	19.5226	0	12.7901	0	14.2688	48.8449	0	27.7144	0	127.925	9.99429	0.527803	0	0.414209	3.11511	123.105	3615.43	10.7709	15.7784	51.8799	3693.86	37300.8
15	6	WBRT	8743.18	0	0	6.40071	18.6714	0	0	0.169504	7.70869	0	2.295	0	65.4377	128.305	1079.66	105.522	111.138	3413.63	109.15	2914.39	8.35737	1.96955	22.5776	2947.3	33072.4																	past away after 9 days
15	10	WBRT	2016.5	0	2.25762	0.0436838	0	0	1.38067	2.24403	2.22526	0	4.17568	0.346006	49.3357	7.49368	1.2511	0	0.137548	2.24459	22.65	672.918	0.0145613	1.46249	17.9525	692.348	6862.95
16	4	WBRT	475.126	77.9414	272.866	294.617	14.3826	124.591	458.57	445.215	406.936	195.546	675.53	236.585	1009.67	11.7734	9.69689	1.95392	0	1.72045	246	275.311	144.53	376.567	640.595	1437	74538	30	Erbitux	non		non		68	M	Colon	brain metastasis	Bone And Bone Marrow	Erbitux
16	6	WBRT	222.637	53.2414	186.722	118.082	7.30446	85.3631	144.271	134.452	210.22	188.388	194.572	126.222	203.906	8.178	18.0772	15.3766	7.9616	4.30126	55.35	154.2	70.2497	169.333	174.9	568.682	16771
16	9	WBRT	68.9086	0	1.38086	1.8883	0	0.770611	5.21359	1.1224	2.81513	3.60958	20.2633	7.36149	123.576	66.3333	7.34642	91.8293	2.1091	13.7135	61.2	23.4298	0.886304	3.19017	50.4002	77.9065	18543.6
16	10	WBRT	14488.2	13955.7	15166.1	10275.2		7069.63	10480.9	10794	12106.4	14772.1	12636.2	10453.7	10906.4	217.415	21.369	17.6629	9.97743	89.6405	58.5	14536.7	8672.42	12038.4	11332.1	46579.6	17725.5
16	15	WBRT	274.544	0	19.865	7.7722	0	5.92872	5.79025	6.73155	23.3641	10.8329	54.8556	0	436.009	495	189.94	33.2589	34.3463	14433.4	168	98.1363	4.56697	11.6797	163.621	278.004	50904
17	0	SRS	2.38083	0	0	0.101717	0	0	2.98859	0	0	0	4.43994	0	14.1044	598.5	237.09	10.6207	63.0171	16505.4	5.5125	0.793611	0.0339055	0.747148	6.18144	7.75611	1670.29	non		non		non		68	M	Lung	brain metastasis	Bone	Cisplatin+Almita	Avastin
17	1	SRS	0	0	0	3.44959	0	2.80929	0.110637	1.6316	0	0	2.60671	0.109673	6.09343	402.162	37187.5	43.5061	53.5738	142.909	4.86	0	2.08629	0.435559	2.9366	5.45846	1472.58	non
17	45	SRS	1319.93		1343.66	1189.45		1146.14	1162.1	1180.57	1271.45	1351.48	1281.2	1226.7	1272.65	146.154	13951	24.3204	19.4085	67.3721	5.145	1331.8	1167.8	1241.4	1260.18	5001.18	1558.93	21	Cisplatin+Alimta
17	240	SRS	16.6836		15.5174	4.26296	0	1.76131	1.47422	11.1453	2.68467	0	16.2364	0	16.7691	17.405	14.8138	0.039907	0.0386855	10.6052	8.265	16.1005	2.00809	3.82604	11.0018	32.9365	2504.3	30	Avastin
18	0	SRS	3.08827	0	0	0	0	0	0.637905	0	0	1.58217	3.27868	0	2.069	5.7	2.69783	0.128551	0.00328508	1.31747	3.18	1.02942	0	0.555018	1.78256	3.367	963.54	30	Doxil	12	C4-C6	non		65	F	Breast	brain metastasis	Bone	Doxil	Faslodex
18	26	SRS	5.45928	0	4.75634	5.89495	0	30.3284	6.93809	8.31232	7.54785	0	90.3639	22.188	96.2673	5.6115	8.40549	0.055554	0.787381	8.99943	13.62	3.40521	12.0745	5.69957	69.6064	90.7856	4126.86	60	Doxil
18	90	SRS	1637.63	1559.06	1672.3	1565.39	1341.07	1523.27	1536.05	1520.36	1586.66	1577.51	1561.61	1531.38	1560.01	48.865	1286.36	0	2.68345	23.8587	5.895	1623	1476.58	1555.14	1551	6205.72	1786.18	same day	Faslodex
18	210	SRS	1.2739		0	1.12717	14.763	15.8875	1.71885	2.12479	0	0	17.8629	2.39185	10.9416	123.105	3615.43	10.7709	15.7784	51.8799	6.75	0.636951	10.5926	0.96091	10.3988	22.5892	2045.25	122
18	300	SRS	66.5532		106.359	80.8277	53.2187	109.59	116.368	113.978	115.813	5.83161	254.226	68.5194	234.717	109.15	2914.39	8.35737	1.96955	22.5776	57.45	86.4559	81.2123	87.9975	185.821	441.486	17407.3	213
19	0	SRS	24.0187	0	7.32173	8.03334	0	6.18298	1.38269	2.08341	1.27602	0.908428	27.6049	11.4194	86.6318	22.65	672.918	0.0145613	1.46249	17.9525	6.93913	10.4468	4.73877	1.41264	41.8853	58.4835	2102.56	90	Gemzar+Cisplatin	non		non		66	M	Pancreas (acinar )	brain metastasis	Liver and bone	Gemzar+Cisplatin
19	1	SRS	39.4238	45.3093	1.47633	3.59934	0	125.096	7.09055	6.07792	8.53546	0	56.169	12.5566	818.796	41.325	2.08286	0	1.87046	3.96265	24.15	28.7365	42.8985	5.42598	295.841	372.902	7317.45
19	2	SRS	102.775	144.228	5.43755	0	0	270.964	12.95	12.4387	20.3559	1.76088	97.3456	23.2774	1284.84	9.64615	0	0.975519	2.11745	1.95966	35.7	84.1469	90.3214	11.8763	468.488	654.833	10817.1
19	45	SRS	8921.5	5866.23	12703.4	6911.01	1461.11	7073.72	8680.33	9331.17	12200.9	12011.4	12737.5	8111.28	10968.8	4.57895	3.55649	11.2209	9.73784	30.7521	158.7	9163.71	5148.61	10555.9	10605.9	35474.1	48086.1	105	Gemzar+Cisplatin
20	0	SRS/FSR	0.16068	0	0	0	0	0	0	0	0	0.155443	2.65767	0.0596677	0.166583	4.3645	0.652708	0	0.00642857	4.05877	4.06154	0.0535599	0	0.0388609	0.961308	1.05373	1230.65	8	Nivolumab	non		30	biopsy	58	F	Melanoma	brain metastasis	Lung,Gall bladder	Cytoxan	Nivolumab	Nivolumab+Ipilimumab	Nivolumab			3 weeks after resection of brain metastasis
20	20	SRS/FSR	0	0	0	0	0	0	0	0	0	3.04436	8.07105	2.56696	12.0132	1.65	0	0	0	0.233412	4.77	0	0	0.76109	7.55039	8.31148	1445.31	14	Nivolumab
20	45	SRS/FSR	533.601	393.507	372.359	448.639	128.078	375.079	470.308	479.026	448.98	343.817	487.57	391.083	484.865	14.31	0.402776	0.636044	1.0708	22.3475	3.975	433.155	317.265	435.533	454.506	1640.46	1204.42
20	225	SRS/FSR	26.1225		0	0	0	0	17.0792	6.40029	4.83423	0	3.31942	2.82561	14.3331	8.28	2.77117	1.65163	2.15167	4.70905	6.615	13.0612	0	7.07844	6.82603	26.9657	2004.35
20	300	SRS/FSR	5.20114		0	5.25233	0	0	1.14352	1.87932	0	3.42398	4.66432	1.69308	7.70984	4.95556	0	0	0.355448	0.660684	7.59	2.60057	1.75078	1.6117	4.68908	10.6521	2299.77
21	0	SRS	59.9633	3.65548	37.915	19.4818	11.1093	19.9131	33.9203	43.8411	24.5851	52.1269	51.6034	17.6131	25.0289	246	275.311	144.53	376.567	640.595	8.445	33.8446	16.8347	38.6184	31.4151	120.713	2558.84	1	Afatinib	non		non		53	F	Lung			Afatinib
21	5	SRS	0	0	0	0	0	0	0.0408403	1.40001	0	0	0.0293987	0	0	55.35	154.2	70.2497	169.333	174.9	7.10769	0	0	0.360212	0.00979956	0.370012	2153.63	NA	Afatinib																SRS for 8 mets, 1 month later spinal irradiaion, 7 months later WBRT
22	0	SRS	24.0195	2.97788	20.5531	16.1369	0.932308	7.50079	7.82426	11.8104	16.4354	17.1379	12.5327	12.0736	8.34895	61.2	23.4298	0.886304	3.19017	50.4002	4.38	15.8502	8.19001	13.302	10.9851	48.3272	1327.14	1	Afatinib	non		non		73	M	Lung			Cetuximab
22	25	SRS	0	0	0	0.0770495	0	0	0	0	0	0	0	0	0	58.5	14536.7	8672.42	12038.4	11332.1	5.01	0	0.0256832	0	0	0.0256832	1518.03
22	75	SRS	919.037	929.928	924.742	890.923		879.545	860.712	851.114	887.611	876.284	880.287	889.052	868.374	168	98.1363	4.56697	11.6797	163.621	3.24	924.569	885.234	868.93	879.238	3557.97	981.72
22	270	SRS	232.896		0	0	0	0	2.67816	2.09867	0	0	17.0885	0	3.02648	Err:520	4.05931	1.90165	5.67935	1.22437	10.8529	116.448	0	1.19421	6.70499	124.347	3288.44	45	Cetuximab	40	C5-D2
23	0	SRS	1.17347	0	0	0.11179	0	0.387609	1.11714	0.991027	0	0	2.37217	0.152524	0.468616	3.26457	0.0179793	0.0472738	0.230898	3.23412	4.02	0.391156	0.166466	0.527043	0.997771	2.08244	1218.06	non		non		non		68	F	Colon	brain metastasis	Lung	None
23	1	SRS	1515.93	1628.82	1553.22	1416.42		1333.51	1391.66	1347.53	1435.01	1520.9	1423.85	1414.08	1410.56	15.15	23.1418	18.5864	30.1256	33.0369	6.045	1565.99	1374.96	1423.77	1416.16	5780.89	1831.63
23	2	SRS	81.4291	217.37	66.3959	58.5089	22.4483	70.8286	82.9086	91.4866	104.183	67.158	92.093	79.6298	97.5899	1.56	0.758731	0.522318	1.1864	0.610426	6.375	121.732	50.5953	86.4341	89.7709	348.532	1931.62
23	180	SRS	24.6554		11.61	15.303	0	37.4036	31.1651	36.7631	25.8424	27.7316	114.944	1.74273	80.0918	5.5125	0.793611	0.0339055	0.747148	6.18144	64.5789	18.1327	17.5689	30.3756	65.5928	131.67	19567.4
23	270	SRS	7.37535		0	0	12.8174	0	2.36881	0	4.27242	20.1458	6.42299	0	11.1107	4.86	0	2.08629	0.435559	2.9366	23.55	3.68767	4.27248	6.69676	5.84457	20.5015	7135.65
24	0	SRS	3.88658	0	0	1.87495	0	2.57129	0	3.14528	3.02692	4.15543	10.3663	0	26.6002	5.145	1331.8	1167.8	1241.4	1260.18	9.12	1.29553	1.48208	2.58191	12.3221	17.6817	2763.36	14	Ipilimumab+Nivolumab	42	SRS	85	excision of lesion from brain	33	M	Melanoma	brain metastasis	Skin	Cytoxan	Ipilimumb+Nivolumab
24	45	SRS	473.406	285.142	273.571	334.735	181.992	254.523	359.432	319.965	429.743	285.491	365.337	313.745	374.627	8.265	16.1005	2.00809	3.82604	11.0018	4.185	344.04	257.083	348.658	351.236	1301.02	1268.06	60	Ipilimumab+Nivolumab
24	60	SRS	1100.18		1163.9	959.203		922.471	916.153	841.574	1118.09	996.52	1008.8	993.909	935.202	3.18	1.02942	0	0.555018	1.78256	4.695	1132.04	940.837	968.085	979.305	4020.26	1422.59	14	Ipilimumab+Nivolumab
		SRS	10.3377	0	0	0	0	1.51605	2.91329	1.34781	0	0	3.32897	5.18045	22.6469	13.62	3.40521	12.0745	5.69957	69.6064	10.83	3.44591	0.50535	1.06528	10.3854	15.402	3281.49	non		10	L1-L5	non		61	F	Breast	brain metastasis	bone, lung, thyroid	None
